# Supplementary material for: The aadE*-sat4-aphA-3 Gene Cluster of Mycoplasma bovirhinis HAZ141_2 Undergoes Genomic Rearrangements Influencing the Primary Promoter Sequence
Source: Antibiotics (Basel). 2021 Nov 1;10(11):1335. doi: 10.3390/antibiotics10111335 (PMC8614714; doi:10.3390/antibiotics10111335)
Supplement: Supplementary file 1 [file antibiotics-10-01335-s001.zip]

Archive with 3 entries (3 files):
- antibiotics-1428173-supplementary/Fig_S1-S2.pdf
- antibiotics-1428173-supplementary/Fig_S3-S6.pdf
- antibiotics-1428173-supplementary/Table_S1-S2.pdf
